# Supplementary material for: Enhancement in the Catalytic Properties of CotA Laccase from Bacillus pumilus via High-Throughput Screening Using Malachite Green as a Pressure
Source: Microorganisms. 2025 Feb 9;13(2):377. doi: 10.3390/microorganisms13020377 (PMC11858407; doi:10.3390/microorganisms13020377)
Supplement: Supplementary file 1 [file microorganisms-13-00377-s001.zip]

Archive with 1 entries (1 files):
- microorganisms-3463880-supplementary.pdf
